# Supplementary material for: Minimum Energy Conical Intersection Optimization Using DFT/MRCI(2)
Source: J Chem Theory Comput. 2025 Jan 29;21(3):1340–52. doi: 10.1021/acs.jctc.4c01489 (PMC11823405; doi:10.1021/acs.jctc.4c01489)
Supplement: Supplementary file 2 — ct4c01489_si_002.zip [file ct4c01489_si_002.zip]

Archive with 8 entries (7 files):
- mrci_mecis/
- mrci_mecis/.zip
- mrci_mecis/c4h6_meci_mrcisd.xyz
- mrci_mecis/c6h6_meci_mrcis.xyz
- mrci_mecis/c2h4_meci_mrcis.xyz
- mrci_mecis/c6h6_meci_mrcisd.xyz
- mrci_mecis/c4h6_meci_mrcis.xyz
- mrci_mecis/c2h4_meci_mrcisd.xyz
