# Supplementary material for: Minimum Energy Conical Intersection Optimization Using DFT/MRCI(2)
Source: J Chem Theory Comput. 2025 Jan 29;21(3):1340–52. doi: 10.1021/acs.jctc.4c01489 (PMC11823405; doi:10.1021/acs.jctc.4c01489)
Supplement: Supplementary file 2 — ct4c01489_si_002.zip [file ct4c01489_si_002.zip › mrci_mecis/c4h6_meci_mrcisd.xyz]

 10

      C         1.845927         0.077379          0.034921
      C         0.703165        -0.633733         -0.011329
      C        -0.595418         0.016863         -0.076358
      C        -1.820462        -0.699574          0.007421
      H         2.821776        -0.405806          0.051753
      H         1.830765         1.167841          0.053259
      H         0.701774        -1.722853         -0.017531
      H        -0.523829         1.122317         -0.079420
      H        -2.664009        -0.200231         -0.510392
      H        -1.988807        -0.058251          0.985564
