# Supplementary material for: Minimum Energy Conical Intersection Optimization Using DFT/MRCI(2)
Source: J Chem Theory Comput. 2025 Jan 29;21(3):1340–52. doi: 10.1021/acs.jctc.4c01489 (PMC11823405; doi:10.1021/acs.jctc.4c01489)
Supplement: Supplementary file 2 — ct4c01489_si_002.zip [file ct4c01489_si_002.zip › mrci_mecis/c6h6_meci_mrcis.xyz]

 12

      C        -0.000036         0.000008          0.730812
      C         0.000025         0.000008          2.208941
      C         0.000081         1.143520         -0.118360
      C         0.000144        -1.143502         -0.118360
      C        -0.000093         0.703860         -1.481859
      C        -0.000021        -0.703844         -1.481854
      H         0.929164        -0.000045          2.765632
      H        -0.929576         0.000074          2.764859
      H        -0.000102         2.172686          0.216008
      H        -0.000002        -2.172669          0.216014
      H        -0.000316         1.345266         -2.352589
      H        -0.000110        -1.345252         -2.352581
