# Supplementary material for: Minimum Energy Conical Intersection Optimization Using DFT/MRCI(2)
Source: J Chem Theory Comput. 2025 Jan 29;21(3):1340–52. doi: 10.1021/acs.jctc.4c01489 (PMC11823405; doi:10.1021/acs.jctc.4c01489)
Supplement: Supplementary file 2 — ct4c01489_si_002.zip [file ct4c01489_si_002.zip › mrci_mecis/c2h4_meci_mrcis.xyz]

 6

      C        -0.158365         0.586660          0.796358
      C         1.236586         0.380461          0.929523
      H        -0.645944         1.559443          0.666339
      H        -0.829451        -0.262235          0.654748
      H         1.824793         1.175210          1.410283
      H         1.163917         0.966161         -0.090674
