# Supplementary material for: Minimum Energy Conical Intersection Optimization Using DFT/MRCI(2)
Source: J Chem Theory Comput. 2025 Jan 29;21(3):1340–52. doi: 10.1021/acs.jctc.4c01489 (PMC11823405; doi:10.1021/acs.jctc.4c01489)
Supplement: Supplementary file 2 — ct4c01489_si_002.zip [file ct4c01489_si_002.zip › mrci_mecis/c6h6_meci_mrcisd.xyz]

 12

      C         0.000041         0.000011          0.729865
      C        -0.000094         0.000161          2.205819
      C         0.000046         1.145278         -0.119125
      C         0.000129        -1.145772         -0.119059
      C        -0.000111         0.706169         -1.479092
      C        -0.000006        -0.706084         -1.479472
      H         0.932389        -0.000133          2.765728
      H        -0.932743         0.000566          2.765460
      H        -0.000011         2.176556          0.217779
      H         0.000068        -2.177035          0.217826
      H        -0.000318         1.348561         -2.352861
      H         0.000061        -1.348105         -2.353501
