# Supplementary material for: Minimum Energy Conical Intersection Optimization Using DFT/MRCI(2)
Source: J Chem Theory Comput. 2025 Jan 29;21(3):1340–52. doi: 10.1021/acs.jctc.4c01489 (PMC11823405; doi:10.1021/acs.jctc.4c01489)
Supplement: Supplementary file 2 — ct4c01489_si_002.zip [file ct4c01489_si_002.zip › mrci_mecis/c4h6_meci_mrcis.xyz]

 10

      C         1.841767         0.072888          0.041835
      C         0.705521        -0.624215         -0.013231
      C        -0.595213         0.021130         -0.088482
      C        -1.814149        -0.715090         -0.001326
      H         2.807643        -0.415556          0.068963
      H         1.840812         1.156922          0.057664
      H         0.705603        -1.707213         -0.017361
      H        -0.547740         1.118425         -0.093717
      H        -2.679142        -0.188265         -0.445595
      H        -1.947990        -0.058861          0.993264
