# Supplementary material for: Minimum Energy Conical Intersection Optimization Using DFT/MRCI(2)
Source: J Chem Theory Comput. 2025 Jan 29;21(3):1340–52. doi: 10.1021/acs.jctc.4c01489 (PMC11823405; doi:10.1021/acs.jctc.4c01489)
Supplement: Supplementary file 2 — ct4c01489_si_002.zip [file ct4c01489_si_002.zip › mrci_mecis/c2h4_meci_mrcisd.xyz]

 6

      C        -0.156885         0.584507          0.800597
      C         1.233168         0.388522          0.914114
      H        -0.663405         1.563380          0.663041
      H        -0.846789        -0.267191          0.675934
      H         1.821942         1.164693          1.438750
      H         1.224045         0.961626         -0.109011
